# Supplementary material for: Serum Levels of Arachidonic Acid, Interleukin-6, and C-Reactive Protein as Potential Indicators of Pulmonary Viral Infections: Comparative Analysis of Influenza A, Respiratory Syncytial Virus Infection, and COVID-19
Source: Viruses. 2024 Jul 1;16(7):1065. doi: 10.3390/v16071065 (PMC11281451; doi:10.3390/v16071065)
Supplement: Supplementary file 1 [file viruses-16-01065-s001.zip]

Archive with 1 entries (1 files):
- viruses-3042937-supplementary.pdf
